# Supplementary material for: Short Tryptamine-Based Peptoids as Potential Therapeutics for Microbial Keratitis: Structure-Function Correlation Studies
Source: Antibiotics (Basel). 2022 Aug 8;11(8):1074. doi: 10.3390/antibiotics11081074 (PMC9404767; doi:10.3390/antibiotics11081074)
Supplement: Supplementary file 1 [file antibiotics-11-01074-s001.zip]

Archive with 1 entries (1 files):
- antibiotics-1845495-supplementary.pdf
